# Supplementary material for: Contamination-controlled high-throughput whole genome sequencing for influenza A viruses using the MiSeq sequencer
Source: Sci Rep. 2016 Sep 14;6:33318. doi: 10.1038/srep33318 (PMC5022032; doi:10.1038/srep33318)
Supplement: Supplementary Dataset 1 [file srep33318-s2.xls]

## Sheet: SuplementalTable1
Strain	Collection date	Gender	Age	Viral copies/μL of RNA	PB2	PB1	PA	HA	NP	NA	MP	NS
A/Singapore/C2009.458V/2009	2009-06-16	M	17	736212	JX437813	JX437798	JX437783	JX437708	JX437753	JX437738	JX437723	JX437768
A/Singapore/C2009.485a/2009	2009-06-26	M	51	457192	KF015058	KF014925	KF014792	KF014127	KF014526	KF014393	KF014260	KF014659
A/Singapore/C2009.515/2009	2009-07-07	F	13	502.76	KF015060	KF014927	KF014794	KF014129	KF014528	KF014395	KF014262	KF014661
A/Singapore/C2009.518V/2009	2009-07-08	F	63	93627	JX437814	JX437799	JX437784	JX437709	JX437754	JX437739	JX437724	JX437769
A/Singapore/C2009.715V/2009	2009-09-18	F	60	2113.64	JX437815	JX437800	JX437785	JX437710	JX437755	JX437740	JX437725	JX437770
A/Singapore/C2009.803bV/2009	2009-10-20	F	68	3980.33	JX437816	JX437801	JX437786	JX437711	JX437756	JX437741	JX437726	JX437771
A/Singapore/C2009.863/2009	2009-11-11	F	10	3094.25	KF015061	KF014928	KF014795	KF014130	KF014529	KF014396	KF014263	KF014662
A/Singapore/C2010.036V/2010	2010-01-13	M	37	175119	JX437817	JX437802	JX437787	JX437712	JX437757	JX437742	JX437727	JX437772
A/Singapore/C2010.304V/2010	2010-04-21	M	42	8946.57	JX437818	JX437803	JX437788	JX437713	JX437758	JX437743	JX437728	JX437773
A/Singapore/C2010.362V/2010	2010-05-12	M	43	97529.5	JX437819	JX437804	JX437789	JX437714	JX437759	JX437744	JX437729	JX437774
A/Singapore/C2010.471aV/2010	2010-06-21	M	28	3.03253e+06	JX437820	JX437805	JX437790	JX437715	JX437760	JX437745	JX437730	JX437775
A/Singapore/C2010.682V/2010	2010-09-06	F	23	102288	JX437821	JX437806	JX437791	JX437716	JX437761	JX437746	JX437731	JX437776
A/Singapore/C2010.803V/2010	2010-10-20	F	65	40812.8	JX437822	JX437807	JX437792	JX437717	JX437762	JX437747	JX437732	JX437777
A/Singapore/C2010.937V/2010	2010-12-08	M	23	383043	JX437823	JX437808	JX437793	JX437718	JX437763	JX437748	JX437733	JX437778
A/Singapore/C2011.027V/2011	2011-01-10	M	40	220714	JX437824	JX437809	JX437794	JX437719	JX437764	JX437749	JX437734	JX437779
A/Singapore/C2011.173/2011	2011-03-04	F	39	499.35	KF015062	KF014929	KF014796	KF014131	KF014530	KF014397	KF014264	KF014663
A/Singapore/C2011.244/2011	2011-03-30	M	12	1735.06	KF015063	KF014930	KF014797	KF014132	KF014531	KF014398	KF014265	KF014664
A/Singapore/C2011.301/2011	2011-04-20	F	31	115619	KF015064	KF014931	KF014798	KF014133	KF014532	KF014399	KF014266	KF014665
A/Singapore/C2011.362V/2011	2011-05-12	F	34	7444.76	JX437825	JX437810	JX437795	JX437720	JX437765	JX437750	JX437735	JX437780
A/Singapore/C2011.384/2011	2011-05-20	M	50	345.775	KF015065	KF014932	KF014799	KF014134	KF014533	KF014400	KF014267	KF014666
A/Singapore/C2011.411/2011	2011-05-30	M	63	973173	KF015066	KF014933	KF014800	KF014135	KF014534	KF014401	KF014268	KF014667
A/Singapore/C2011.422/2011	2011-06-03	M	31	316582	KF015067	KF014934	KF014801	KF014136	KF014535	KF014402	KF014269	KF014668
A/Singapore/C2011.452/2011	2011-06-14	M	28	1.12269e+06	KF015068	KF014935	KF014802	KF014137	KF014536	KF014403	KF014270	KF014669
A/Singapore/C2011.458/2011	2011-06-16	M	27	2.17256e+06	KF015069	KF014936	KF014803	KF014138	KF014537	KF014404	KF014271	KF014670
A/Singapore/C2011.471/2011	2011-06-21	M	37	165839	KF015070	KF014937	KF014804	KF014139	KF014538	KF014405	KF014272	KF014671
A/Singapore/C2011.477/2011	2011-06-23	M	27	4.95019e+06	KF015071	KF014938	KF014805	KF014140	KF014539	KF014406	KF014273	KF014672
A/Singapore/C2011.493/2011	2011-06-29	M	80	3.1805e+06	KF015072	KF014939	KF014806	KF014141	KF014540	KF014407	KF014274	KF014673
A/Singapore/C2011.496/2011	2011-06-30	M	57	746302	KF015073	KF014940	KF014807	KF014142	KF014541	KF014408	KF014275	KF014674
A/Singapore/C2011.507V/2011	2011-07-04	M	12	81712	JX437826	JX437811	JX437796	JX437721	JX437766	JX437751	JX437736	JX437781
A/Singapore/C2011.512/2011	2011-07-06	F	61	155986	KF015074	KF014941	KF014808	KF014143	KF014542	KF014409	KF014276	KF014675
A/Singapore/C2011.518/2011	2011-07-08	M	17	173931	KF015075	KF014942	KF014809	KF014144	KF014543	KF014410	KF014277	KF014676
A/Singapore/C2011.545C/2011	2011-07-18	M	23	596175	KF015076	KF014943	KF014810	KF014145	KF014544	KF014411	KF014278	KF014677
A/Singapore/C2011.564/2011	2011-07-25	F	23	168112	KF015077	KF014944	KF014811	KF014146	KF014545	KF014412	KF014279	KF014678
A/Singapore/C2011.573/2011	2011-07-28	M	15	1.58511e+07	KF015078	KF014945	KF014812	KF014147	KF014546	KF014413	KF014280	KF014679
A/Singapore/C2011.584V/2011	2011-08-01	M	47	308080	JX437827	JX437812	JX437797	JX437722	JX437767	JX437752	JX437737	JX437782
A/Singapore/C2011.614/2011	2011-08-12	M	55	4.11923e+06	KF015079	KF014946	KF014813	KF014148	KF014547	KF014414	KF014281	KF014680
A/Singapore/C2011.641/2011	2011-08-22	F	75	107280	KF015080	KF014947	KF014814	KF014149	KF014548	KF014415	KF014282	KF014681
A/Singapore/C2011.647/2011	2011-08-24	F	30	592131	KF015081	KF014948	KF014815	KF014150	KF014549	KF014416	KF014283	KF014682
A/Singapore/C2011.803/2011	2011-10-20	M	41	399009	KF015082	KF014949	KF014816	KF014151	KF014550	KF014417	KF014284	KF014683
A/Singapore/C2011.825/2011	2011-10-28	M	43	28260.8	KF015083	KF014950	KF014817	KF014152	KF014551	KF014418	KF014285	KF014684
A/Singapore/C2012.011/2012	2012-01-04	F	31	418479	KM070459	KM070335	KM070220	KM069557	KM069978	KM069836	KM069686	KM070098
A/Singapore/C2012.197/2012	2012-03-12	F	17	350609	KM070462	KM070338	KM070223	KM069560	KM069981	KM069839	KM069689	KM070101
A/Singapore/C2012.208/2012	2012-03-16	F	2	182418	KM070463	KM070339	KM070224	KM069561	KM069982	KM069840	KM069690	KM070102
A/Singapore/C2012.247/2012	2012-03-30	F	61	1.30403e+06	KM070464	KM070340	KM070225	KM069562	KM069983	KM069841	KM069691	KM070103
A/Singapore/C2012.274/2012	2012-04-09	F	12	33731.4	KM070465	KM070341	KM070226	KM069563	KM069984	KM069842	KM069692	KM070104
A/Singapore/C2012.669/2012	2012-09-01			6.4991e+06	KM070474	KM070350	KM070234	KM069571	KM069993	KM069851	KM069701	KM070113
A/Singapore/C2012.801/2012	2012-10-19			479500	KM070477	KM070353	KM070236	KM069574	KM069996	KM069854	KM069704	KM070116
A/Singapore/H2009.332C/2009	2009-05-01	M	64	176315	KF015086	KF014953	KF014820	KF014155	KF014554	KF014421	KF014288	KF014687
A/Singapore/H2009.334C/2009	2009-05-02	F	52	3.42775e+06	KF015085	KF014952	KF014819	KF014154	KF014553	KF014420	KF014287	KF014686
A/Singapore/H2009.389b/2009	2009-05-22	M	9	113283	KF015084	KF014951	KF014818	KF014153	KF014552	KF014419	KF014286	KF014685
A/Singapore/H2009.471C/2009	2009-06-21	F	79	213329	KF015088	KF014955	KF014822	KF014157	KF014556	KF014423	KF014290	KF014689
A/Singapore/H2009.485/2009	2009-06-26	M	1	4007.51	KF015087	KF014954	KF014821	KF014156	KF014555	KF014422	KF014289	KF014688
A/Singapore/H2009.510/2009	2009-07-05	M	59	1.31008e+07	KF015089	KF014956	KF014823	KF014158	KF014557	KF014424	KF014291	KF014690
A/Singapore/H2009.518/2009	2009-07-08	M	8	38387.9	KF015090	KF014957	KF014824	KF014159	KF014558	KF014425	KF014292	KF014691
A/Singapore/H2009.679/2009	2009-09-05	F	64	1.10752e+06	KF015091	KF014958	KF014825	KF014160	KF014559	KF014426	KF014293	KF014692
A/Singapore/H2010.211/2010	2010-03-18		69	39987.9	KF015092	KF014959	KF014826	KF014161	KF014560	KF014427	KF014294	KF014693
A/Singapore/H2010.301/2010	2010-04-20	F	63	2.09531e+07	KF015093	KF014960	KF014827	KF014162	KF014561	KF014428	KF014295	KF014694
A/Singapore/H2010.321C/2010	2010-04-27	M	79	316582	KF015094	KF014961	KF014828	KF014163	KF014562	KF014429	KF014296	KF014695
A/Singapore/H2010.370C/2010	2010-05-15	M	24	820910	KF015095	KF014962	KF014829	KF014164	KF014563	KF014430	KF014297	KF014696
A/Singapore/H2010.384/2010	2010-05-20	F	52	6.23905e+06	KF015096	KF014963	KF014830	KF014165	KF014564	KF014431	KF014298	KF014697
A/Singapore/H2010.389/2010	2010-05-22	M	84	6.66393e+07	KF015097	KF014964	KF014831	KF014166	KF014565	KF014432	KF014299	KF014698
A/Singapore/H2010.471C/2010	2010-06-21	M	37	52144	KF015098	KF014965	KF014832	KF014167	KF014566	KF014433	KF014300	KF014699
A/Singapore/H2010.559C/2010	2010-07-23	F	23	612628	KF015099	KF014966	KF014833	KF014168	KF014567	KF014434	KF014301	KF014700
A/Singapore/H2010.564C/2010	2010-07-25	F	49	1.51137e+07	KF015100	KF014967	KF014834	KF014169	KF014568	KF014435	KF014302	KF014701
A/Singapore/H2010.619/2010	2010-08-14	M	3	506332	KF015101	KF014968	KF014835	KF014170	KF014569	KF014436	KF014303	KF014702
A/Singapore/H2010.666C/2010	2010-08-31	F	43	18406.4	KF015102	KF014969	KF014836	KF014171	KF014570	KF014437	KF014304	KF014703
A/Singapore/H2010.797/2010	2010-10-18	M	27	2.3098e+06	KF015103	KF014970	KF014837	KF014172	KF014571	KF014438	KF014305	KF014704
A/Singapore/H2010.822/2010	2010-10-27	M	69	8357.93	KF015104	KF014971	KF014838	KF014173	KF014572	KF014439	KF014306	KF014705
A/Singapore/H2011.140C/2011	2011-02-20	F	69	934233	KF015105	KF014972	KF014839	KF014174	KF014573	KF014440	KF014307	KF014706
A/Singapore/H2011.463/2011	2011-06-18	F	66	13830.1	KF015109	KF014976	KF014843	KF014178	KF014577	KF014444	KF014311	KF014710
A/Singapore/H2011.471a/2011	2011-06-21	M	56	94266.4	KF015110	KF014977	KF014844	KF014179	KF014578	KF014445	KF014312	KF014711
A/Singapore/H2011.471b/2011	2011-06-21	M	47	612628	KF015111	KF014978	KF014845	KF014180	KF014579	KF014446	KF014313	KF014712
A/Singapore/H2011.471c/2011	2011-06-21	M	50	72290.6	KF015112	KF014979	KF014846	KF014181	KF014580	KF014447	KF014314	KF014713
A/Singapore/H2011.474/2011	2011-06-22	M	73	14406.6	KF015113	KF014980	KF014847	KF014182	KF014581	KF014448	KF014315	KF014714
A/Singapore/H2011.479/2011	2011-06-24	M	12	2.77575e+06	KF015114	KF014981	KF014848	KF014183	KF014582	KF014449	KF014316	KF014715
A/Singapore/H2011.482/2011	2011-06-25	M	3	44285.9	KF015115	KF014982	KF014849	KF014184	KF014583	KF014450	KF014317	KF014716
A/Singapore/H2011.496/2011	2011-06-30	F	30	934233	KF015116	KF014983	KF014850	KF014185	KF014584	KF014451	KF014318	KF014717
A/Singapore/H2011.499a/2011	2011-07-01	M	77	4.75212e+06	KF015117	KF014984	KF014851	KF014186	KF014585	KF014452	KF014319	KF014718
A/Singapore/H2011.504C/2011	2011-07-03	M	21	4.26182e+06	KF015118.1	KF014985	KF014852	KF014187	KF014586	KF014453	KF014320	KF014719
A/Singapore/H2011.507/2011	2011-07-04	M	13	13830.1	KF015119	KF014986	KF014853	KF014188	KF014587	KF014454	KF014321	KF014720
A/Singapore/H2011.515/2011	2011-07-07	F	31	78442.4	KF015120	KF014987	KF014854	KF014189	KF014588	KF014455	KF014322	KF014721
A/Singapore/H2011.518/2011	2011-07-08	M	34	2.40607e+06	KF015121	KF014988	KF014855	KF014190	KF014589	KF014456	KF014323	KF014722
A/Singapore/H2011.570/2011	2011-07-27	M	77	138001	KF015122	KF014989	KF014856	KF014191	KF014590	KF014457	KF014324	KF014723
A/Singapore/H2011.704C/2011	2011-09-14	F	30	7.70456e+06	KF015123	KF014990	KF014857	KF014192	KF014591	KF014458	KF014325	KF014724
A/Singapore/H2011.751/2011	2011-10-01	M	72	8244.94	KF015124	KF014991	KF014858	KF014193	KF014592	KF014459	KF014326	KF014725
A/Singapore/H2011.797/2011	2011-10-18	F	70	24664.3	KF015125	KF014992	KF014859	KF014194	KF014593	KF014460	KF014327	KF014726
A/Singapore/H2011.808a/2011	2011-10-22	F	33	18786.1	KF015126	KF014993	KF014860	KF014195	KF014594	KF014461	KF014328	KF014727
A/Singapore/H2011.808bC/2011	2011-10-22	F	73	31298.3	KF015127	KF014994	KF014861	KF014196	KF014595	KF014462	KF014329	KF014728
A/Singapore/H2012.301/2012	2012-04-19	F	46	7344.11	KM070466	KM070342	KM070227	KM069564	KM069985	KM069843	KM069693	KM070105
A/Singapore/H2012.375/2012	2012-05-16	M	52	1819.72	KM070467	KM070343	KM070228	KM069565	KM069986	KM069844	KM069694	KM070106
A/Singapore/H2012.490/2012	2012-06-27	F	76	33731.4	KM070470	KM070346	KM070231	KM069568	KM069989	KM069847	KM069697	KM070109
A/Singapore/H2012.562a/2012	2012-07-23	F	91	28843.7	KM070471	KM070347	KM070232	KM069569	KM069990	KM069848	KM069698	KM070110
A/Singapore/H2012.779/2012	2012-10-11	F	77	1.12269e+06	KM070476	KM070352	-	KM069573	KM069995	KM069853	KM069703	KM070115
A/Singapore/H2012.855/2012	2012-11-08	F	27	16173.7	KM070480	KM070356	KM070239	KM069577	KM069999	KM069857	KM069707	KM070119
A/Singapore/H2012.934/2012	2012-12-07	M	79	82831.8	KM070482	KM070358	KM070241	KM069579	KM070001	KM069859	KM069709	KM070121
A/Singapore/H2013.238/2013	2013-03-28	M	66	1.02763e+06	KU529229	KU529261	KU529252	KU529244	KU529236	KM069890	KM069745	KU529221
A/Singapore/H2013.384/2013	2013-05-20	F	43	7.19764e+06	KM070486	KM070362	KM070244	KM069583	KM070004	KM069863	KM069713	KM070125
A/Singapore/H2013.403/2013	2013-05-27	F	54	1.78342e+06	KU529230	KU529262	KU529253	KU529245	KU529237	KM069891	KM069746	KU529222
A/Singapore/H2013.411/2013	2013-05-30	F	85	3011.14	KM070487	KM070363	KM070245	KM069584	KM070005	KM069864	KM069714	KM070126
A/Singapore/H2013.422b/2013	2013-06-03	M	1	1.98427e+07	KM070489	KM070365	KM070247	KM069586	KM070007	KM069866	KM069716	KM070128
A/Singapore/H2013.422c/2013	2013-06-03	M	7	711581	KM070490	KM070366	KM070248	KM069587	KM070008	KM069867	KM069717	KM070129
A/Singapore/H2013.422d/2013	2013-06-03	M	5	1.59942e+06	KU529231	KU529263	KU529254	KU529246	KU529238	KM069892	KM069747	KU529223
A/Singapore/H2013.430a/2013	2013-06-06	M	31	1.66608e+06	KM070492	KM070367	KM070249	KM069589	KM070009	KM069869	KM069719	KM070131
A/Singapore/H2013.430b/2013	2013-06-06	F	3	736212	KM070493	KM070368	KM070250	KM069590	KM070010	KM069870	KM069720	KM070132
A/Singapore/H2013.447/2013	2013-06-12	M	11	30875.1	KM070494	KM070369	KM070251	KM069591	KM070011	KM069871	KM069721	KM070133
A/Singapore/H2013.463/2013	2013-06-18	M	22	56581.4	KM070495	KM070370	KM070252	KM069592	KM070012	KM069872	KM069722	KM070134
A/Singapore/H2013.529/2013	2013-07-12	F	5	5406.66	KM070496	KM070371	KM070253	KM069593	KM070013	KM069873	KM069723	KM070135
A/Singapore/H2013.545/2013	2013-07-18	M	62	11430.5	KM070497	KM070372	KM070254	KM069594	KM070014	KM069874	KM069724	KM070136
A/Singapore/H2013.696/2013	2013-09-11	F	8	5.15652e+06	KM070498	KM070373	KM070255	KM069595	KM070015	KM069875	KM069725	KM070137
A/Singapore/H2013.718a/2013	2013-09-19	M	73	476248	KM070499	KM070374	KM070256	KM069596	KM070016	KM069876	KM069726	KM070138
A/Singapore/H2013.721a/2013	2013-09-20	F	71	14211.8	KU529232	KU529264	KU529255	KU529247	KU529239	KM069893	KM069748	KU529224
A/Singapore/H2013.721c/2013	2013-09-20	F	87	100221	KM070501	KM070376	KM070258	KM069598	KM070017	KM069878	KM069728	KM070140
A/Singapore/H2013.721d/2013	2013-09-20	M	66	301853	KU529233	KU529265	KU529256	KU529248	KU529240	KM069894	KM069750	KU529225
A/Singapore/H2013.721e/2013	2013-09-20	M	81	24832.7	KM070502	KM070377	KM070259	KM069599	KM070018	KM069879	KM069729	KM070141
A/Singapore/H2013.721f/2013	2013-09-20	M	65	612628	KU529234	KU529266	KU529257	KU529249	KU529241	KM069895	KM069751	KU529226
A/Singapore/H2013.729/2013	2013-09-23	M	79	826516	KU529235	KU529267	KU529258	KU529250	KU529242	KU529260	KM069752	KU529227
A/Singapore/H2013.751/2013	2013-10-01	F	15	866846	KM070503	KM070378	KM070260	KM069600	KM070019	KM069880	KM069730	KM070142
A/Singapore/H2013.778/2013	2013-10-11			106552	KM070504	KM070379	KM070261	KM069601	KM070020	KM069881	KM069731	KM070143
A/Singapore/H2013.901/2013	2013-11-25			19972.8	-	KU529268	KU529259	KU529251	KU529243	KM069897	KM069754	KU529228
A/Singapore/H2010.310/2010	2010-04-23	F	42	110240	KM070404	KM070285	KM070168	KM069503	KM069922	KM069779	KM069626	KM070046
A/Singapore/C2010.441/2010	2010-06-10	M	66	564583	KM070420	KM070299	KM070183	KM069517	KM069937	KM069794	KM069642	KM070061
A/Singapore/H2010.570/2010	2010-07-27	M	76	5866.76	KM070423	KM070301	KM070187	KM069521	KM069940	KM069798	KM069647	KM070064
A/Singapore/C2010.625/2010	2010-08-16	M	28	761696	KM070430	KM070307	KM070192	KM069527	KM069947	KM069805	KM069654	KM070070
A/Singapore/C2010.663/2010	2010-08-30	F	8	114056	KM070435	KM070311	KM070196	KM069531	KM069951	KM069810	KM069659	KM070074
A/Singapore/H2010.586/2010	2010-08-02	M	83	418479	KM070425	KM070303	KM070189	KM069523	KM069942	KM069800	KM069649	KM070066
A/Singapore/H2011.460a/2011	2011-06-17	F	63	84540.4	KF015107	KF014974	KF014841	KF014176	KF014575	KF014442	KF014309	KF014708
A/Singapore/H2012.956/2012	2012-12-15	M	46	15421.2	KM070483	KM070359	KM070242	KM069580	KM070002	KM069860	KM069710	KM070122
A/Singapore/C2009.589/2009	2009-08-03	M	39	8647.24	KM070390	KM070271	KM070154	KM069489	KM069908	KM069765	KM069612	KM070032
A/Singapore/C2009.666/2009	2009-08-31	M	44	10534.1	KM070392	KM070273	KM070156	KM069491	KM069910	KM069767	KM069614	KM070034
A/Singapore/C2009.677/2009	2009-09-04	M	56	8244.94	KM070393	KM070274	KM070157	KM069492	KM069911	KM069768	KM069615	KM070035
A/Singapore/C2009.693/2009	2009-09-10	F	22	283918	KM070394	KM070275	KM070158	KM069493	KM069912	KM069769	KM069616	KM070036
A/Singapore/C2009.707/2009	2009-09-15	F	27	152833	KM070395	KM070276	KM070159	KM069494	KM069913	KM069770	KM069617	KM070037
A/Singapore/C2009.784/2009	2009-10-13	M	25	2389.1	KM070396	KM070277	KM070160	KM069495	KM069914	KM069771	KM069618	KM070038
A/Singapore/C2009.934/2009	2009-12-07	M	48	168112	KM070398	KM070279	KM070162	KM069497	KM069916	KM069773	KM069620	KM070040
A/Singapore/C2010.310/2010	2010-04-23	F	54	375302	KM070403	KM070284	KM070167	KM069502	KM069921	KM069778	KM069625	KM070045
A/Singapore/H2010.323/2010	2010-04-28	M	59	457192	KM070405	KM070286	KM070169	KM069504	KM069923	KM069780	KM069627	KM070047
A/Singapore/C2010.384/2010	2010-05-20	F	56	6.03031e+06	KM070414	KM070294	KM070177	KM069511	KM069931	KM069788	KM069636	KM070055
A/Singapore/C2010.416/2010	2010-06-01	M	7	2.62866e+06	KM070416	KM070296	KM070179	KM069513	KM069933	KM069790	KM069638	KM070057
A/Singapore/C2010.471b/2010	2010-06-21	F	46	5.33501e+06	KM070421	KM070300	KM070184	KM069518	KM069938	KM069795	KM069643	KM070062
A/Singapore/C2010.721/2010	2010-09-20	F	50	1.39587e+06	KM070437	KM070313	KM070198	KM069533	KM069953	KM069812	KM069661	KM070076
A/Singapore/C2010.742/2010	2010-09-28	M	38	884727	KM070438	KM070314	KM070199	KM069534	KM069954	KM069813	KM069662	KM070077
A/Singapore/H2011.460cC/2011	2011-06-17	F	54	22575.8	KF015108	KF014975	KF014842	KF014177	KF014576	KF014443	KF014310	KF014709
A/Singapore/H2011.447/2011	2011-06-12	F	30	50743.6	KF015106	KF014973	KF014840	KF014175	KF014574	KF014441	KF014308	KF014707
A/Singapore/H2011.521/2011	2011-07-09	F	44	178731	KM070442	KM070318	KM070203	KM069540	KM069961	KM069819	KM069669	KM070081
A/Singapore/H2011.625/2011	2011-08-16	F	82	8647.24	KM070445	KM070321	KM070206	KM069543	KM069964	KM069822	KM069672	KM070084
A/Singapore/H2011.748/2011	2011-09-30	M	77	6028.67	KM070449	KM070325	KM070210	KM069547	KM069968	KM069826	KM069676	KM070088
A/Singapore/H2011.871/2011	2011-11-14	M	81	116409	KM070454	KM070330	KM070215	KM069552	KM069973	KM069831	KM069681	KM070093
A/Singapore/C2009.803a/2009	2009-10-20	M	53	860.732	KM070397	KM070278	KM070161	KM069496	KM069915	KM069772	KM069619	KM070039
