# Supplementary material for: Contamination-controlled high-throughput whole genome sequencing for influenza A viruses using the MiSeq sequencer
Source: Sci Rep. 2016 Sep 14;6:33318. doi: 10.1038/srep33318 (PMC5022032; doi:10.1038/srep33318)
Supplement: Supplementary Dataset 2 [file srep33318-s3.xls]

## Sheet: Sheet1
Nucleotide position	PB2		PB1		PA		HA		NP		NA		MP		NS
	R2	p value	R2	p value	R2	p value	R2	p value	R2	p value	R2	p value	R2	p value	R2	p value
1	0.356	0.0684	0.30878	0.0953622	0.325491	0.0850232	0.633031	0.0059149	0.546752	0.0145221	0.389781	0.0536771	0.538344	0.0157174	0.298529	0.102234
151	0.667	0.0039	0.319654	0.0885181	0.318182	0.0894189	0.342526	0.0754963	0.444123	0.0353556	0.377481	0.0587641	0.547963	0.0143561	0.308091	0.095811
301	0.561	0.0125	0.555004	0.0134202	0.271648	0.122376	0.490512	0.0241005	0.593103	0.00915771	0.48397	0.0254824	0.533853	0.0163872	0.25902	0.13301
451	0.44321	0.0356138	0.50555	0.0211515	0.290591	0.10785	0.373747	0.0603863	0.627257	0.00631744	0.499149	0.0223689	0.595867	0.00889626	0.239786	0.150835
601	0.508457	0.0206163	0.499341	0.0223317	0.414164	0.044673	0.42314	0.0416914	0.581369	0.0103358	0.5541	0.0135377	0.573563	0.0111835	0.304316	0.0983032
751	0.419873	0.0427569	0.500492	0.022109	0.337015	0.0784724	0.45036	0.0336329	0.649284	0.00488834	0.496027	0.0229829	0.633437	0.00588737	0.30711	0.0964534
901	0.356135	0.0685566	0.512696	0.0198556	0.38389	0.0560655	0.670298	0.00377279	0.515053	0.0194425	0.58334	0.01013	0.596323	0.00885364	-	-
1051	0.573064	0.0112395	0.512052	0.0199699	0.290642	0.107813	0.501427	0.0219293	0.523968	0.0179416	0.698292	0.00260522	-	-	-	-
1201	0.516401	0.0192094	0.432775	0.0386757	0.521504	0.0183469	0.566125	0.0120414	0.574918	0.0110325	0.404844	0.0479534	-	-	-	-
1351	0.381381	0.057109	0.422336	0.0419518	0.566007	0.0120554	0.646822	0.00503416	0.54247	0.0151214	0.510708	0.0202096	-	-	-	-
1501	0.499357	0.0223285	0.405836	0.047595	0.484122	0.0254496	0.5219	0.0182812	0.522905	0.0181156	-	-	-	-	-	-
1651	0.35536	0.0689366	0.458791	0.0314134	0.396185	0.0511777	0.304725	0.0980301	-	-	-	-	-	-	-	-
1801	0.499861	0.0222308	0.536013	0.0160623	0.342235	0.0756507	-	-	-	-	-	-	-	-	-	-
1951	0.465946	0.0296248	0.472487	0.0280629	0.382006	0.0568478	-	-	-	-	-	-	-	-	-	-
2101	0.539341	0.0155718	0.530394	0.0169184	0.468898	0.0289113	-	-	-	-	-	-	-	-	-	-
2251	0.446318	0.0347413	0.3639	0.0648461	-	-	-	-	-	-	-	-	-	-	-	-
